# Supplementary material for: Clinical Evaluation of Long-Read Sequencing for Telomere Length Assessment in Human Blood and Lung Tissues
Source: Cells. 2026 Jun 26;15(13):1165. doi: 10.3390/cells15131165 (PMC13359500; doi:10.3390/cells15131165)
Supplement: Supplementary file 1 [file cells-15-01165-s001.zip]

Archive with 1 entries (1 files):
- Supplementary data .pptx
